# Supplementary material for: Characteristics of Chimeric West Nile Virus Based on the Japanese Encephalitis Virus SA14-14-2 Backbone
Source: Viruses. 2021 Jun 29;13(7):1262. doi: 10.3390/v13071262 (PMC8309971; doi:10.3390/v13071262)
Supplement: Supplementary file 1 [file viruses-13-01262-s001.zip]

Archive with 1 entries (1 files):
- viruses-1173280-supplementary materials.pdf
